# Supplementary material for: Genome-Wide Association Study and Identification of Candidate Genes Associated with Seed Number per Pod in Soybean
Source: Int J Mol Sci. 2024 Feb 22;25(5):2536. doi: 10.3390/ijms25052536 (PMC10931350; doi:10.3390/ijms25052536)
Supplement: Supplementary file 1 [file ijms-25-02536-s001.zip › Table S1.xlsx]

## Sheet: Sheet1
Table S1. Associated loci identified in this study
Signal	Loci	Chromosome	Position	P	Environment
1_25.2	Chr01:25157213	1	25157213	6.2357e-06	NJ22
2_32.4	Chr02:32409676	2	32409676	8.5219e-06	NJ23
3_1.1	Chr03:1129563	3	1129563	8.19258e-07	NJ23
3_1.1	Chr03:1129563	3	1129563	3.36778e-07	BLUP
3_1.2	Chr03:1210724	3	1210724	8.88732e-06	BLUP
3_1.3	Chr03:1254243	3	1254243	1.57491e-06	BLUP
3_3.3	Chr03:3343094	3	3343094	6.26178e-06	NJ23
3_3.3	Chr03:3343094	3	3343094	4.74267e-06	BLUP
3_5.1	Chr03:5123032	3	5123032	2.04461e-06	NJ23
3_5.1	Chr03:5123032	3	5123032	1.09569e-06	BLUP
3_12.7	Chr03:12748698	3	12748698	5.33526e-06	NJ22
4_3.4	Chr04:3411371	4	3411371	6.38122e-06	NJ22
4_3.4	Chr04:3411371	4	3411371	1.30953e-06	BLUP
4_39.2	Chr04:39179195	4	39179195	9.24945e-06	NJ23
4_39.2	Chr04:39179195	4	39179195	1.82176e-06	BLUP
4_40.7	Chr04:40744574	4	40744574	2.00145e-06	NJ23
4_40.7	Chr04:40744574	4	40744574	9.34497e-08	BLUP
4_46.8	Chr04:46797918	4	46797918	8.37983e-06	NJ23
5_0.5	Chr05:466235	5	466235	2.56259e-06	NJ22
5_17.4	Chr05:17445053	5	17445053	2.17894e-08	NJ22
5_17.4	Chr05:17445288	5	17445288	7.31078e-07	BLUP
6_21.2	Chr06:21175814	6	21175814	1.14316e-07	NJ22
6_50.4	Chr06:50428644	6	50428644	1.87773e-06	NJ23
6_50.4	Chr06:50428644	6	50428644	2.04979e-08	BLUP
6_50.4	Chr06:50448242	6	50448242	1.48833e-09	NJ22
6_50.5	Chr06:50457715	6	50457715	7.02971e-10	NJ22
6_50.5	Chr06:50457715	6	50457715	6.71298e-06	NJ23
6_50.5	Chr06:50457715	6	50457715	4.52785e-08	BLUP
6_50.9	Chr06:50934636	6	50934636	1.09787e-06	NJ22
7_6.2	Chr07:6182076	7	6182076	9.4977e-06	NJ23
7_6.2	Chr07:6182076	7	6182076	2.93858e-06	BLUP
7_15.9	Chr07:15947133	7	15947133	8.90463e-06	NJ22
7_26.7	Chr07:26733907	7	26733907	9.43049e-06	NJ23
7_40.6	Chr07:40609897	7	40609897	7.74955e-06	NJ22
8_11.2	Chr08:11210489	8	11210489	6.66827e-07	NJ23
8_18.6	Chr08:18636001	8	18636001	9.16536e-06	NJ23
8_35.7	Chr08:35657649	8	35657649	3.1107e-06	NJ23
10_3.3	Chr10:3346012	10	3346012	8.03316e-10	NJ22
10_3.3	Chr10:3346012	10	3346012	7.71054e-08	BLUP
10_3.3	Chr10:3348354	10	3348354	1.80431e-06	NJ23
10_3.4	Chr10:3351746	10	3351746	2.49201e-08	NJ22
10_3.4	Chr10:3351746	10	3351746	2.80779e-06	BLUP
10_16.5	Chr10:16471920	10	16471920	6.30256e-06	NJ22
11_17	Chr11:17004681	11	17004681	4.48612e-06	NJ23
13_14.2	Chr13:14188750	13	14188750	1.24788e-06	NJ22
13_23.3	Chr13:23337198	13	23337198	9.7167e-07	NJ22
13_23.4	Chr13:23407152	13	23407152	8.15668e-08	NJ22
13_23.5	Chr13:23487968	13	23487968	1.21507e-07	NJ22
13_23.6	Chr13:23620712	13	23620712	4.78721e-10	NJ22
13_23.6	Chr13:23620712	13	23620712	9.76963e-08	BLUP
13_23.7	Chr13:23708475	13	23708475	2.85431e-09	NJ22
13_23.7	Chr13:23708475	13	23708475	5.223e-06	NJ23
13_23.7	Chr13:23708475	13	23708475	3.84124e-08	BLUP
13_23.8	Chr13:23759836	13	23759836	1.8799e-09	NJ22
13_23.8	Chr13:23846885	13	23846885	5.27245e-07	NJ23
13_23.8	Chr13:23846885	13	23846885	2.01634e-08	BLUP
13_23.9	Chr13:23861606	13	23861606	3.34469e-08	NJ22
13_23.9	Chr13:23861606	13	23861606	1.44903e-07	NJ23
13_23.9	Chr13:23861606	13	23861606	2.99356e-09	BLUP
13_24	Chr13:24007782	13	24007782	1.40185e-06	NJ22
14_43.6	Chr14:43620491	14	43620491	9.90356e-06	NJ23
14_46.6	Chr14:46575849	14	46575849	3.77771e-06	NJ23
15_17.9	Chr15:17862008	15	17862008	7.37463e-06	NJ22
15_19.9	Chr15:19928465	15	19928465	2.28631e-06	BLUP
18_35.9	Chr18:35872399	18	35872399	5.13203e-06	NJ23
