# Supplementary material for: Genome-Wide Association Study and Identification of Candidate Genes Associated with Seed Number per Pod in Soybean
Source: Int J Mol Sci. 2024 Feb 22;25(5):2536. doi: 10.3390/ijms25052536 (PMC10931350; doi:10.3390/ijms25052536)
Supplement: Supplementary file 1 [file ijms-25-02536-s001.zip › Table S2.xlsx]

## Sheet: peakLociGene
Table S2. Genes identified in the candidate regions related to SNPP in soybean
Signal	Loci	Gene ID	Chromosome	Start	End	Gene SNP annotation	Best-hit-arabi-name	Arabi-symbol	Arabi-defline
3_1.1	Chr03:1129563	Glyma.03G010100	Chr03	1004895	1005461	nonsynonymous SNV
3_1.1	Chr03:1129563	Glyma.03G010200	Chr03	1006443	1008212	nonsynonymous SNV	AT4G11610.1		C2 calcium/lipid-binding plant phosphoribosyltransferase family protein
3_1.1	Chr03:1129563	Glyma.03G010300	Chr03	1009211	1009789	nonsynonymous SNV
3_1.1	Chr03:1129563	Glyma.03G010400	Chr03	1012417	1012713	nonsynonymous SNV
3_1.1	Chr03:1129563	Glyma.03G010500	Chr03	1015515	1016081	nonsynonymous SNV
3_1.1	Chr03:1129563	Glyma.03G010600	Chr03	1023811	1024377	nonsynonymous SNV
3_1.1	Chr03:1129563	Glyma.03G010700	Chr03	1037842	1042141	nonsynonymous SNV	AT4G20960.1		Cytidine/deoxycytidylate deaminase family protein
3_1.1	Chr03:1129563	Glyma.03G010800	Chr03	1043257	1046652	nonsynonymous SNV	AT3G61320.1		Bestrophin-like protein
3_1.1	Chr03:1129563	Glyma.03G010900	Chr03	1048239	1051684	--	AT4G00530.1
3_1.1	Chr03:1129563	Glyma.03G011000	Chr03	1053458	1060669	--	AT4G00710.1	BSK3	BR-signaling kinase 3
3_1.1	Chr03:1129563	Glyma.03G011100	Chr03	1067846	1069213	nonsynonymous SNV	AT2G45860.1
3_1.1	Chr03:1129563	Glyma.03G011200	Chr03	1079855	1087560	nonsynonymous SNV	AT2G45850.2		AT hook motif DNA-binding family protein
3_1.1	Chr03:1129563	Glyma.03G011300	Chr03	1100383	1100811	nonsynonymous SNV	AT2G17230.1	EXL5	EXORDIUM like 5
3_1.1	Chr03:1129563	Glyma.03G011400	Chr03	1123346	1128746	nonsynonymous SNV	AT1G68890.1		magnesium ion binding;thiamin pyrophosphate binding;hydro-lyases;catalytics;2-succinyl-5-enolpyruvyl-6-hydroxy-3-cyclohexene-1-carboxylic-acid synthases
3_1.1	Chr03:1129563	Glyma.03G011500	Chr03	1133234	1133697	nonsynonymous SNV
3_1.1	Chr03:1129563	Glyma.03G011600	Chr03	1137347	1137910	nonsynonymous SNV
3_1.1	Chr03:1129563	Glyma.03G011700	Chr03	1161199	1161892	nonsynonymous SNV
3_1.1	Chr03:1129563	Glyma.03G011800	Chr03	1165551	1172023	stopgain
3_1.1	Chr03:1129563	Glyma.03G011900	Chr03	1197093	1197968	nonsynonymous SNV
3_1.1	Chr03:1129563	Glyma.03G012000	Chr03	1210625	1213845	nonsynonymous SNV
3_1.1	Chr03:1129563	Glyma.03G012100	Chr03	1219226	1222051	nonsynonymous SNV	AT4G37480.1		Chaperone DnaJ-domain superfamily protein
3_1.1	Chr03:1129563	Glyma.03G012200	Chr03	1224738	1225494	nonsynonymous SNV
3_1.1	Chr03:1129563	Glyma.03G012300	Chr03	1234921	1240154	nonsynonymous SNV
3_1.1	Chr03:1129563	Glyma.03G012400	Chr03	1247600	1248163	nonsynonymous SNV
3_3.3	Chr03:3343094	Glyma.03G029300	Chr03	3225160	3226388	nonsynonymous SNV	AT4G32760.2		ENTH/VHS/GAT family protein
3_3.3	Chr03:3343094	Glyma.03G029400	Chr03	3229527	3232987	nonsynonymous SNV	AT2G45220.1		Plant invertase/pectin methylesterase inhibitor superfamily
3_3.3	Chr03:3343094	Glyma.03G029500	Chr03	3238162	3240346	nonsynonymous SNV	AT3G60720.1	PDLP8	plasmodesmata-located protein 8
3_3.3	Chr03:3343094	Glyma.03G029600	Chr03	3253478	3255163	nonsynonymous SNV	AT3G60690.1		SAUR-like auxin-responsive protein family
3_3.3	Chr03:3343094	Glyma.03G029700	Chr03	3282440	3289820	nonsynonymous SNV	AT2G45200.1	ATGOS12,GOS12	golgi snare 12
3_3.3	Chr03:3343094	Glyma.03G029800	Chr03	3301502	3304619	--	AT2G45190.1	AFO,FIL,YAB1	Plant-specific transcription factor YABBY family protein
3_3.3	Chr03:3343094	Glyma.03G029900	Chr03	3326523	3329073	nonsynonymous SNV	AT3G26320.1	CYP71B36	cytochrome P450, family 71, subfamily B, polypeptide 36
3_3.3	Chr03:3343094	Glyma.03G030000	Chr03	3341419	3343256	nonsynonymous SNV
3_3.3	Chr03:3343094	Glyma.03G030100	Chr03	3347700	3349465	nonsynonymous SNV	AT5G57260.1	CYP71B10	cytochrome P450, family 71, subfamily B, polypeptide 10
3_3.3	Chr03:3343094	Glyma.03G030200	Chr03	3355676	3356204	nonsynonymous SNV
3_3.3	Chr03:3343094	Glyma.03G030300	Chr03	3356626	3363760	nonsynonymous SNV	AT4G31500.1	ATR4,CYP83B1,RED1,RNT1,SUR2	cytochrome P450, family 83, subfamily B, polypeptide 1
3_3.3	Chr03:3343094	Glyma.03G030400	Chr03	3372331	3374781	nonsynonymous SNV	AT4G31500.1	ATR4,CYP83B1,RED1,RNT1,SUR2	cytochrome P450, family 83, subfamily B, polypeptide 1
3_3.3	Chr03:3343094	Glyma.03G030500	Chr03	3402824	3403934	nonsynonymous SNV
3_3.3	Chr03:3343094	Glyma.03G030600	Chr03	3427088	3429159	nonsynonymous SNV	AT4G31500.1	ATR4,CYP83B1,RED1,RNT1,SUR2	cytochrome P450, family 83, subfamily B, polypeptide 1
3_3.3	Chr03:3343094	Glyma.03G030700	Chr03	3445890	3449822	nonsynonymous SNV	AT3G03960.1		TCP-1/cpn60 chaperonin family protein
3_3.3	Chr03:3343094	Glyma.03G030800	Chr03	3458451	3463303	nonsynonymous SNV	AT4G31500.1	ATR4,CYP83B1,RED1,RNT1,SUR2	cytochrome P450, family 83, subfamily B, polypeptide 1
3_3.3	Chr03:3343094	Glyma.03G030900	Chr03	3462650	3465320	stoploss	AT4G31500.1	ATR4,CYP83B1,RED1,RNT1,SUR2	cytochrome P450, family 83, subfamily B, polypeptide 1
3_5.1	Chr03:5123032	Glyma.03G040000	Chr03	5009011	5010884	nonsynonymous SNV	AT2G38530.1	cdf3,LP2,LTP2	lipid transfer protein 2
3_5.1	Chr03:5123032	Glyma.03G040100	Chr03	5025105	5026950	stopgain	AT2G38540.1	ATLTP1,LP1,LTP1	lipid transfer protein 1
3_5.1	Chr03:5123032	Glyma.03G040200	Chr03	5032939	5033401	nonsynonymous SNV	AT3G27020.1	YSL6	YELLOW STRIPE like 6
3_5.1	Chr03:5123032	Glyma.03G040300	Chr03	5038365	5040358	nonsynonymous SNV	AT2G38540.1	ATLTP1,LP1,LTP1	lipid transfer protein 1
3_5.1	Chr03:5123032	Glyma.03G040400	Chr03	5050463	5052307	nonsynonymous SNV	AT2G38540.1	ATLTP1,LP1,LTP1	lipid transfer protein 1
3_5.1	Chr03:5123032	Glyma.03G040500	Chr03	5063525	5065688	nonsynonymous SNV	AT2G40435.1
3_5.1	Chr03:5123032	Glyma.03G040600	Chr03	5113019	5121557	nonsynonymous SNV	AT3G08860.1	PYD4	PYRIMIDINE 4
3_5.1	Chr03:5123032	Glyma.03G040700	Chr03	5125354	5125578	nonsynonymous SNV
3_5.1	Chr03:5123032	Glyma.03G040800	Chr03	5149644	5155590	nonsynonymous SNV	AT3G23270.1		Regulator of chromosome condensation (RCC1) family with FYVE zinc finger domain
3_5.1	Chr03:5123032	Glyma.03G040900	Chr03	5164999	5166689	nonsynonymous SNV	AT5G01750.2		Protein of unknown function (DUF567)
3_5.1	Chr03:5123032	Glyma.03G041000	Chr03	5173710	5176917	nonsynonymous SNV	AT5G01750.2		Protein of unknown function (DUF567)
3_5.1	Chr03:5123032	Glyma.03G041100	Chr03	5194458	5195153	nonsynonymous SNV
3_5.1	Chr03:5123032	Glyma.03G041200	Chr03	5208523	5212211	nonsynonymous SNV	AT5G05350.1		PLAC8 family protein
3_5.1	Chr03:5123032	Glyma.03G041300	Chr03	5213451	5213891	nonsynonymous SNV	AT5G01740.1		Nuclear transport factor 2 (NTF2) family protein
3_5.1	Chr03:5123032	Glyma.03G041400	Chr03	5229318	5231678	nonsynonymous SNV	AT1G78560.1		Sodium Bile acid symporter family
3_5.1	Chr03:5123032	Glyma.03G041500	Chr03	5249601	5251509	nonsynonymous SNV	AT3G51680.1		NAD(P)-binding Rossmann-fold superfamily protein
4_3.4	Chr04:3411371	Glyma.04G041200	Chr04	3281161	3283141	nonsynonymous SNV	AT2G23340.1	DEAR3	DREB and EAR motif protein 3
4_3.4	Chr04:3411371	Glyma.04G041300	Chr04	3306943	3319244	nonsynonymous SNV	AT5G47820.1	FRA1	P-loop containing nucleoside triphosphate hydrolases superfamily protein
4_3.4	Chr04:3411371	Glyma.04G041400	Chr04	3319907	3323936	nonsynonymous SNV	AT5G43020.1		Leucine-rich repeat protein kinase family protein
4_3.4	Chr04:3411371	Glyma.04G041500	Chr04	3326300	3330171	nonsynonymous SNV	AT1G47128.1	RD21,RD21A	Granulin repeat cysteine protease family protein
4_3.4	Chr04:3411371	Glyma.04G041600	Chr04	3331379	3331603	stoploss
4_3.4	Chr04:3411371	Glyma.04G041700	Chr04	3335778	3337895	nonsynonymous SNV	AT1G60060.1		Serine/threonine-protein kinase WNK (With No Lysine)-related
4_3.4	Chr04:3411371	Glyma.04G041800	Chr04	3345288	3349883	nonsynonymous SNV	AT5G67250.1	SKIP2,VFB4	SKP1/ASK1-interacting protein 2
4_3.4	Chr04:3411371	Glyma.04G041900	Chr04	3350148	3354601	nonsynonymous SNV	AT3G46630.1		Protein of unknown function (DUF3223)
4_3.4	Chr04:3411371	Glyma.04G042000	Chr04	3363014	3365763	nonsynonymous SNV	AT4G34160.1	CYCD3,CYCD3;1	CYCLIN D3;1
4_3.4	Chr04:3411371	Glyma.04G042100	Chr04	3384562	3386346	nonsynonymous SNV	AT3G16150.1		N-terminal nucleophile aminohydrolases (Ntn hydrolases) superfamily protein
4_3.4	Chr04:3411371	Glyma.04G042200	Chr04	3396949	3399810	--	AT3G53010.1		Domain of unknown function (DUF303)
4_3.4	Chr04:3411371	Glyma.04G042300	Chr04	3404360	3405786	nonsynonymous SNV	AT4G37260.1	ATMYB73,MYB73	myb domain protein 73
4_3.4	Chr04:3411371	Glyma.04G042400	Chr04	3423548	3426348	nonsynonymous SNV	AT2G19130.1		S-locus lectin protein kinase family protein
4_3.4	Chr04:3411371	Glyma.04G042500	Chr04	3429721	3432271	nonsynonymous SNV	AT2G19130.1		S-locus lectin protein kinase family protein
4_3.4	Chr04:3411371	Glyma.04G042600	Chr04	3433939	3437482	nonsynonymous SNV	AT1G78830.1		Curculin-like (mannose-binding) lectin family protein
4_3.4	Chr04:3411371	Glyma.04G042700	Chr04	3445224	3449549	nonsynonymous SNV	AT1G02740.1		MRG family protein
4_3.4	Chr04:3411371	Glyma.04G042800	Chr04	3448253	3448742	--
4_3.4	Chr04:3411371	Glyma.04G042900	Chr04	3452611	3454681	nonsynonymous SNV	AT4G24210.1	SLY1	F-box family protein
4_3.4	Chr04:3411371	Glyma.04G043000	Chr04	3455545	3459093	nonsynonymous SNV
4_3.4	Chr04:3411371	Glyma.04G043100	Chr04	3468781	3469464	nonsynonymous SNV
4_3.4	Chr04:3411371	Glyma.04G043200	Chr04	3474289	3476309	nonsynonymous SNV	AT1G47200.1	WPP2	WPP domain protein 2
4_3.4	Chr04:3411371	Glyma.04G043300	Chr04	3478150	3484596	nonsynonymous SNV	AT5G67320.1	HOS15	WD-40 repeat family protein
4_3.4	Chr04:3411371	Glyma.04G043400	Chr04	3486153	3487860	nonsynonymous SNV	AT5G43080.1	CYCA3;1	Cyclin A3;1
4_3.4	Chr04:3411371	Glyma.04G043500	Chr04	3491423	3493873	nonsynonymous SNV	AT5G43080.1	CYCA3;1	Cyclin A3;1
4_3.4	Chr04:3411371	Glyma.04G043600	Chr04	3496291	3499057	nonsynonymous SNV	AT5G43080.1	CYCA3;1	Cyclin A3;1
4_3.4	Chr04:3411371	Glyma.04G043700	Chr04	3500310	3503486	nonsynonymous SNV	AT5G43080.1	CYCA3;1	Cyclin A3;1
4_3.4	Chr04:3411371	Glyma.04G043800	Chr04	3504133	3509442	nonsynonymous SNV	AT1G77980.1	AGL66	AGAMOUS-like 66
4_3.4	Chr04:3411371	Glyma.04G043900	Chr04	3511799	3514851	nonsynonymous SNV	AT2G38185.2		RING/U-box superfamily protein
4_3.4	Chr04:3411371	Glyma.04G044000	Chr04	3519742	3523911	--	AT1G47240.1	ATNRAMP2,NRAMP2	NRAMP metal ion transporter 2
4_3.4	Chr04:3411371	Glyma.04G044100	Chr04	3536175	3539481	nonsynonymous SNV	AT5G43120.1		ARM-repeat/Tetratricopeptide repeat (TPR)-like protein
4_39.2	Chr04:39179195	Glyma.04G159000	Chr04	39104219	39105360	stopgain
4_39.2	Chr04:39179195	Glyma.04G159100	Chr04	39108000	39114183	nonsynonymous SNV	AT5G08120.1	MPB2C	movement protein binding protein 2C
4_39.2	Chr04:39179195	Glyma.04G159200	Chr04	39216510	39220866	nonsynonymous SNV	AT1G18580.1	GAUT11	galacturonosyltransferase 11
4_39.2	Chr04:39179195	Glyma.04G159300	Chr04	39283912	39295261	nonsynonymous SNV	AT5G60910.1	AGL8,FUL	AGAMOUS-like 8
4_40.7	Chr04:40744574	Glyma.04G163700	Chr04	40706246	40708923	nonsynonymous SNV	AT4G15020.1		hAT transposon superfamily
4_40.7	Chr04:40744574	Glyma.04G163800	Chr04	40709999	40711841	nonsynonymous SNV
4_40.7	Chr04:40744574	Glyma.04G163900	Chr04	40730419	40731291	nonsynonymous SNV	AT2G33530.1	scpl46	serine carboxypeptidase-like 46
4_40.7	Chr04:40744574	Glyma.04G164000	Chr04	40803633	40804670	nonsynonymous SNV	AT5G05800.1
4_40.7	Chr04:40744574	Glyma.04G164100	Chr04	40811977	40820483	--	AT5G07910.1		Leucine-rich repeat (LRR) family protein
4_40.7	Chr04:40744574	Glyma.04G164200	Chr04	40844630	40848805	nonsynonymous SNV	AT1G26580.1
5_17.4	Chr05:17445053	Glyma.05G087100	Chr05	17319317	17327200	--	AT1G31660.1
5_17.4	Chr05:17445053	Glyma.05G087200	Chr05	17441296	17444264	nonsynonymous SNV	AT5G04930.1	ALA1	aminophospholipid ATPase 1
5_17.4	Chr05:17445053	Glyma.05G087300	Chr05	17492473	17495123	--	AT3G22480.1	PDF2	prefoldin 2
5_17.4	Chr05:17445053	Glyma.05G087400	Chr05	17496922	17504626	nonsynonymous SNV	AT3G21060.1		Transducin/WD40 repeat-like superfamily protein
6_50.4	Chr06:50428644	Glyma.06G314100	Chr06	50300212	50303565	nonsynonymous SNV	AT3G10710.1	RHS12	root hair specific 12
6_50.4	Chr06:50428644	Glyma.06G314200	Chr06	50303704	50309150	nonsynonymous SNV	AT5G04970.1		Plant invertase/pectin methylesterase inhibitor superfamily
6_50.4	Chr06:50428644	Glyma.06G314300	Chr06	50320996	50327153	nonsynonymous SNV	AT3G22170.1	FHY3	far-red elongated hypocotyls 3
6_50.4	Chr06:50428644	Glyma.06G314400	Chr06	50330560	50336864	--	AT3G56850.1	AREB3,DPBF3	ABA-responsive element binding protein 3
6_50.4	Chr06:50428644	Glyma.06G314500	Chr06	50338324	50345486	nonsynonymous SNV	AT2G27040.2	AGO4,OCP11	Argonaute family protein
6_50.4	Chr06:50428644	Glyma.06G314600	Chr06	50360646	50363587	nonsynonymous SNV
6_50.4	Chr06:50428644	Glyma.06G314700	Chr06	50367791	50374212	nonsynonymous SNV	AT5G46410.2	SSP4	SCP1-like small phosphatase 4
6_50.4	Chr06:50428644	Glyma.06G314800	Chr06	50372840	50374018	nonsynonymous SNV
6_50.4	Chr06:50428644	Glyma.06G314900	Chr06	50380062	50387664	nonsynonymous SNV	AT2G27100.1	SE	C2H2 zinc-finger protein SERRATE (SE)
6_50.4	Chr06:50428644	Glyma.06G315000	Chr06	50389138	50392171	nonsynonymous SNV	AT5G04910.1
6_50.4	Chr06:50428644	Glyma.06G315100	Chr06	50401945	50408153	nonsynonymous SNV	AT5G04930.1	ALA1	aminophospholipid ATPase 1
6_50.4	Chr06:50428644	Glyma.06G315200	Chr06	50414272	50415548	nonsynonymous SNV	AT5G04890.1	RTM2	HSP20-like chaperones superfamily protein
6_50.4	Chr06:50428644	Glyma.06G315300	Chr06	50436190	50442029	--	AT2G20495.1
6_50.4	Chr06:50428644	Glyma.06G315400	Chr06	50450683	50452529	nonsynonymous SNV	AT2G31160.1	LSH3	Protein of unknown function (DUF640)
6_50.4	Chr06:50428644	Glyma.06G315500	Chr06	50471853	50476802	nonsynonymous SNV	AT2G47420.1		Ribosomal RNA adenine dimethylase family protein
6_50.4	Chr06:50428644	Glyma.06G315600	Chr06	50477428	50482169	nonsynonymous SNV	AT2G38660.3		Amino acid dehydrogenase family protein
6_50.4	Chr06:50428644	Glyma.06G315700	Chr06	50486235	50488374	nonsynonymous SNV	AT5G04890.1	RTM2	HSP20-like chaperones superfamily protein
6_50.4	Chr06:50428644	Glyma.06G315800	Chr06	50489075	50496210	stopgain
6_50.4	Chr06:50428644	Glyma.06G315900	Chr06	50489424	50496250	nonsynonymous SNV	AT3G21060.1		Transducin/WD40 repeat-like superfamily protein
6_50.4	Chr06:50428644	Glyma.06G316000	Chr06	50497129	50499569	--	AT3G22480.2	PDF2	prefoldin 2
6_50.4	Chr06:50428644	Glyma.06G316100	Chr06	50500682	50504092	nonsynonymous SNV	AT4G00620.1		Amino acid dehydrogenase family protein
6_50.4	Chr06:50428644	Glyma.06G316200	Chr06	50505469	50507613	nonsynonymous SNV	AT5G04890.1	RTM2	HSP20-like chaperones superfamily protein
6_50.4	Chr06:50428644	Glyma.06G316300	Chr06	50515632	50518413	nonsynonymous SNV	AT3G07040.1	RPM1,RPS3	NB-ARC domain-containing disease resistance protein
6_50.4	Chr06:50428644	Glyma.06G316400	Chr06	50522172	50528888	nonsynonymous SNV	AT5G64610.1	HAM1	histone acetyltransferase of the MYST family 1
6_50.4	Chr06:50428644	Glyma.06G316500	Chr06	50531222	50538652	nonsynonymous SNV	AT2G47420.1		Ribosomal RNA adenine dimethylase family protein
6_50.4	Chr06:50428644	Glyma.06G316600	Chr06	50539403	50549269	nonsynonymous SNV	AT4G25230.1	RIN2	RPM1 interacting protein 2
6_50.4	Chr06:50428644	Glyma.06G316700	Chr06	50555072	50559738	nonsynonymous SNV	AT2G21770.1	CESA09,CESA9	cellulose synthase A9
6_50.4	Chr06:50448242	Glyma.06G316800	Chr06	50560736	50563810	nonsynonymous SNV	AT5G64740.1	CESA6,E112,IXR2,PRC1	cellulose synthase 6
6_50.4	Chr06:50448242	Glyma.06G316900	Chr06	50565208	50572581	nonsynonymous SNV	AT5G04620.2	ATBIOF,BIOF	biotin F
6_50.4	Chr06:50448242	Glyma.06G317000	Chr06	50573595	50579728	nonsynonymous SNV	AT1G75290.1		NAD(P)-binding Rossmann-fold superfamily protein
6_50.5	Chr06:50457715	Glyma.06G317100	Chr06	50586679	50589765	nonsynonymous SNV	AT5G61520.1		Major facilitator superfamily protein
7_6.2	Chr07:6182076	Glyma.07G067100	Chr07	6047501	6052182	nonsynonymous SNV	AT4G10760.1	EMB1706,MTA	mRNAadenosine methylase
7_6.2	Chr07:6182076	Glyma.07G067200	Chr07	6056575	6058569	nonsynonymous SNV	AT2G22590.1		UDP-Glycosyltransferase superfamily protein
7_6.2	Chr07:6182076	Glyma.07G067300	Chr07	6062592	6073333	nonsynonymous SNV	AT2G22590.1		UDP-Glycosyltransferase superfamily protein
7_6.2	Chr07:6182076	Glyma.07G067400	Chr07	6074564	6078985	nonsynonymous SNV	AT4G00290.1		Mechanosensitive ion channel protein
7_6.2	Chr07:6182076	Glyma.07G067500	Chr07	6085336	6090387	nonsynonymous SNV	AT5G41460.1		Protein of unknown function (DUF604)
7_6.2	Chr07:6182076	Glyma.07G067600	Chr07	6091311	6093654	nonsynonymous SNV	AT3G30280.1		HXXXD-type acyl-transferase family protein
7_6.2	Chr07:6182076	Glyma.07G067700	Chr07	6098621	6103054	nonsynonymous SNV	AT1G01580.1	ATFRO2,FRD1,FRO2	ferric reduction oxidase 2
7_6.2	Chr07:6182076	Glyma.07G067800	Chr07	6103673	6104951	nonsynonymous SNV	AT4G12010.1		Disease resistance protein (TIR-NBS-LRR class) family
7_6.2	Chr07:6182076	Glyma.07G067900	Chr07	6106491	6110846	nonsynonymous SNV	AT5G17680.1		disease resistance protein (TIR-NBS-LRR class), putative
7_6.2	Chr07:6182076	Glyma.07G068000	Chr07	6128862	6129740	nonsynonymous SNV	AT3G61460.1	BRH1	brassinosteroid-responsive RING-H2
7_6.2	Chr07:6182076	Glyma.07G068100	Chr07	6135478	6137135	nonsynonymous SNV
7_6.2	Chr07:6182076	Glyma.07G068200	Chr07	6146155	6148036	nonsynonymous SNV	AT4G00310.2	EDA8,MEE46	Putative membrane lipoprotein
7_6.2	Chr07:6182076	Glyma.07G068300	Chr07	6169729	6172231	nonsynonymous SNV	AT3G11750.1	FOLB1	Dihydroneopterin aldolase
7_6.2	Chr07:6182076	Glyma.07G068400	Chr07	6173172	6180430	nonsynonymous SNV	AT1G29320.1		Transducin/WD40 repeat-like superfamily protein
7_6.2	Chr07:6182076	Glyma.07G068500	Chr07	6184449	6187743	nonsynonymous SNV	AT3G54980.1		Pentatricopeptide repeat (PPR) superfamily protein
7_6.2	Chr07:6182076	Glyma.07G068600	Chr07	6192764	6197166	nonsynonymous SNV	AT2G13600.1		Pentatricopeptide repeat (PPR) superfamily protein
7_6.2	Chr07:6182076	Glyma.07G068700	Chr07	6200187	6208590	nonsynonymous SNV	AT2G46060.1		transmembrane protein-related
7_6.2	Chr07:6182076	Glyma.07G068800	Chr07	6211775	6221107	nonsynonymous SNV	AT4G00330.1	CRCK2	calmodulin-binding receptor-like cytoplasmic kinase 2
7_6.2	Chr07:6182076	Glyma.07G068900	Chr07	6223014	6227478	--	AT4G00335.1	RHB1A	RING-H2 finger B1A
7_6.2	Chr07:6182076	Glyma.07G069000	Chr07	6232846	6235874	nonsynonymous SNV	AT4G00340.1	RLK4	receptor-like protein kinase 4
7_6.2	Chr07:6182076	Glyma.07G069100	Chr07	6246145	6250192	nonsynonymous SNV	AT2G46040.1		ARID/BRIGHT DNA-binding domain;ELM2 domain protein
7_6.2	Chr07:6182076	Glyma.07G069200	Chr07	6246770	6247246	nonsynonymous SNV	AT2G46040.1		ARID/BRIGHT DNA-binding domain;ELM2 domain protein
7_6.2	Chr07:6182076	Glyma.07G069300	Chr07	6262886	6265779	--	AT1G63800.1	UBC5	ubiquitin-conjugating enzyme 5
7_6.2	Chr07:6182076	Glyma.07G069400	Chr07	6270176	6283087	nonsynonymous SNV	AT2G46020.2	ATBRM,BRM,CHA2,CHR2	transcription regulatory protein SNF2, putative
7_6.2	Chr07:6182076	Glyma.07G069500	Chr07	6304097	6306910	nonsynonymous SNV	AT2G45970.1	CYP86A8,LCR	cytochrome P450, family 86, subfamily A, polypeptide 8
7_6.2	Chr07:6182076	Glyma.07G069600	Chr07	6307073	6313498	nonsynonymous SNV	AT4G00370.1	ANTR2,PHT4;4	Major facilitator superfamily protein
10_3.3	Chr10:3346012	Glyma.10G036700	Chr10	3219874	3221302	nonsynonymous SNV	AT3G23240.1	ATERF1,ERF1	ethylene response factor 1
10_3.3	Chr10:3346012	Glyma.10G036800	Chr10	3233051	3236286	--	AT2G38940.1	ATPT2,PHT1;4	phosphate transporter 1;4
10_3.3	Chr10:3346012	Glyma.10G036900	Chr10	3237576	3240513	--	AT4G14385.1
10_3.3	Chr10:3346012	Glyma.10G037000	Chr10	3246634	3249553	nonsynonymous SNV	AT2G31180.1	ATMYB14,MYB14,MYB14AT	myb domain protein 14
10_3.3	Chr10:3346012	Glyma.10G037100	Chr10	3256351	3259176	nonsynonymous SNV	AT5G44120.3	ATCRA1,CRA1,CRU1	RmlC-like cupins superfamily protein
10_3.3	Chr10:3346012	Glyma.10G037200	Chr10	3262665	3265706	nonsynonymous SNV	AT1G30690.1		Sec14p-like phosphatidylinositol transfer family protein
10_3.3	Chr10:3346012	Glyma.10G037300	Chr10	3270545	3283318	nonsynonymous SNV	AT3G54670.3	ATSMC1,SMC1,TTN8	Structural maintenance of chromosomes (SMC) family protein
10_3.3	Chr10:3346012	Glyma.10G037400	Chr10	3290448	3293777	nonsynonymous SNV	AT1G06190.2		Rho termination factor
10_3.3	Chr10:3346012	Glyma.10G037500	Chr10	3301036	3306042	nonsynonymous SNV	AT3G54790.1		ARM repeat superfamily protein
10_3.3	Chr10:3346012	Glyma.10G037600	Chr10	3320340	3322228	nonsynonymous SNV	AT2G31160.1	LSH3	Protein of unknown function (DUF640)
10_3.3	Chr10:3346012	Glyma.10G037700	Chr10	3341593	3347333	nonsynonymous SNV	AT4G28530.1	anac074,NAC074	NAC domain containing protein 74
10_3.3	Chr10:3346012	Glyma.10G037800	Chr10	3361500	3362442	stopgain
10_3.3	Chr10:3346012	Glyma.10G037900	Chr10	3372093	3376735	nonsynonymous SNV	AT3G23300.1		S-adenosyl-L-methionine-dependent methyltransferases superfamily protein
10_3.3	Chr10:3346012	Glyma.10G038000	Chr10	3378472	3385913	nonsynonymous SNV	AT4G21150.1	HAP6	ribophorin II (RPN2) family protein
10_3.3	Chr10:3346012	Glyma.10G038100	Chr10	3390925	3393716	nonsynonymous SNV	AT1G03900.1	ATNAP4,NAP4	non-intrinsic ABC protein 4
10_3.3	Chr10:3346012	Glyma.10G038200	Chr10	3394443	3395342	nonsynonymous SNV	AT2G18760.1	CHR8	chromatin remodeling 8
10_3.3	Chr10:3346012	Glyma.10G038300	Chr10	3395894	3397098	nonsynonymous SNV	AT2G18760.1	CHR8	chromatin remodeling 8
10_3.3	Chr10:3346012	Glyma.10G038400	Chr10	3400759	3409406	nonsynonymous SNV	AT2G20470.1		AGC (cAMP-dependent, cGMP-dependent and protein kinase C) kinase family protein
10_3.3	Chr10:3346012	Glyma.10G038500	Chr10	3413962	3416015	nonsynonymous SNV	AT3G54220.1	SCR,SGR1	GRAS family transcription factor
10_3.3	Chr10:3346012	Glyma.10G038600	Chr10	3423991	3432355	nonsynonymous SNV	AT4G28540.1	CKL6,PAPK1	casein kinase I-like 6
10_3.3	Chr10:3346012	Glyma.10G038700	Chr10	3434415	3440719	nonsynonymous SNV	AT4G28550.1		Ypt/Rab-GAP domain of gyp1p superfamily protein
10_3.3	Chr10:3346012	Glyma.10G038800	Chr10	3442645	3444014	nonsynonymous SNV	AT4G28560.1	RIC7	ROP-interactive CRIB motif-containing protein 7
10_3.3	Chr10:3346012	Glyma.10G038900	Chr10	3445732	3447897	nonsynonymous SNV	AT2G33460.1	RIC1	ROP-interactive CRIB motif-containing protein 1
10_3.3	Chr10:3346012	Glyma.10G039000	Chr10	3451725	3456518	nonsynonymous SNV	AT2G20420.1		ATP citrate lyase (ACL) family protein
10_3.3	Chr10:3346012	Glyma.10G039100	Chr10	3468701	3469926	nonsynonymous SNV	AT5G44060.1
10_3.3	Chr10:3348354	Glyma.10G039200	Chr10	3476029	3482210	nonsynonymous SNV	AT4G28600.1	NPGR2	no pollen germination related 2
13_23.6	Chr13:23620712	Glyma.13G122000	Chr13	23499663	23502021	nonsynonymous SNV	AT2G37460.1		nodulin MtN21 /EamA-like transporter family protein
13_23.6	Chr13:23620712	Glyma.13G122100	Chr13	23502049	23505750	nonsynonymous SNV	AT2G31270.1	ATCDT1A,CDT1,CDT1A	homolog of yeast CDT1 A
13_23.6	Chr13:23620712	Glyma.13G122200	Chr13	23509326	23515360	nonsynonymous SNV	AT2G31260.1	APG9,ATAPG9	autophagy 9 (APG9)
13_23.6	Chr13:23620712	Glyma.13G122300	Chr13	23516555	23520162	nonsynonymous SNV	AT2G31240.1		Tetratricopeptide repeat (TPR)-like superfamily protein
13_23.6	Chr13:23620712	Glyma.13G122400	Chr13	23524389	23525402	--	AT5G43420.1		RING/U-box superfamily protein
13_23.6	Chr13:23620712	Glyma.13G122500	Chr13	23533822	23534873	nonsynonymous SNV	AT3G23230.1		Integrase-type DNA-binding superfamily protein
13_23.6	Chr13:23620712	Glyma.13G122600	Chr13	23544281	23545004	--	AT3G23240.1	ATERF1,ERF1	ethylene response factor 1
13_23.6	Chr13:23620712	Glyma.13G122700	Chr13	23557035	23557697	nonsynonymous SNV	AT3G23240.1	ATERF1,ERF1	ethylene response factor 1
13_23.6	Chr13:23620712	Glyma.13G122800	Chr13	23571134	23571739	nonsynonymous SNV	AT3G23240.1	ATERF1,ERF1	ethylene response factor 1
13_23.6	Chr13:23620712	Glyma.13G122900	Chr13	23603012	23603548	nonsynonymous SNV	AT3G23240.1	ATERF1,ERF1	ethylene response factor 1
13_23.6	Chr13:23620712	Glyma.13G123000	Chr13	23623266	23624097	nonsynonymous SNV	AT3G23230.1		Integrase-type DNA-binding superfamily protein
13_23.6	Chr13:23620712	Glyma.13G123100	Chr13	23636382	23637784	--	AT3G23240.1	ATERF1,ERF1	ethylene response factor 1
13_23.6	Chr13:23620712	Glyma.13G123200	Chr13	23643310	23643889	nonsynonymous SNV	AT3G54700.1	PHT1;7	phosphate transporter 1;7
13_23.6	Chr13:23620712	Glyma.13G123300	Chr13	23650751	23654948	nonsynonymous SNV	AT4G14385.1
13_23.6	Chr13:23620712	Glyma.13G123400	Chr13	23657253	23661109	nonsynonymous SNV	AT2G31190.2	RUS2,WXR1	Protein of unknown function, DUF647
13_23.6	Chr13:23620712	Glyma.13G123500	Chr13	23665940	23668679	nonsynonymous SNV	AT1G03890.1		RmlC-like cupins superfamily protein
13_23.6	Chr13:23620712	Glyma.13G123600	Chr13	23679354	23681742	nonsynonymous SNV	AT1G30690.1		Sec14p-like phosphatidylinositol transfer family protein
13_23.6	Chr13:23620712	Glyma.13G123700	Chr13	23686296	23697764	nonsynonymous SNV	AT3G54670.3	ATSMC1,SMC1,TTN8	Structural maintenance of chromosomes (SMC) family protein
13_23.6	Chr13:23620712	Glyma.13G123800	Chr13	23702943	23707261	--	AT2G31140.1		Peptidase S24/S26A/S26B/S26C family protein
13_23.6	Chr13:23620712	Glyma.13G123900	Chr13	23714308	23715695	nonsynonymous SNV	AT3G14460.1		LRR and NB-ARC domains-containing disease resistance protein
13_23.6	Chr13:23620712	Glyma.13G124000	Chr13	23718782	23721786	nonsynonymous SNV	AT1G06190.2		Rho termination factor
13_23.6	Chr13:23620712	Glyma.13G124100	Chr13	23733345	23736405	--	AT3G22480.1	PDF2	prefoldin 2
13_23.6	Chr13:23620712	Glyma.13G124200	Chr13	23737709	23743652	nonsynonymous SNV	AT3G21060.1		Transducin/WD40 repeat-like superfamily protein
13_23.6	Chr13:23620712	Glyma.13G124300	Chr13	23742119	23743744	nonsynonymous SNV
13_23.7	Chr13:23708475	Glyma.13G124400	Chr13	23783484	23791084	nonsynonymous SNV	AT1G04430.2		S-adenosyl-L-methionine-dependent methyltransferases superfamily protein
13_23.7	Chr13:23708475	Glyma.13G124500	Chr13	23798897	23801430	--	AT1G03900.1	ATNAP4,NAP4	non-intrinsic ABC protein 4
13_23.7	Chr13:23708475	Glyma.13G124600	Chr13	23802193	23810076	nonsynonymous SNV	AT2G18760.1	CHR8	chromatin remodeling 8
13_23.7	Chr13:23708475	Glyma.13G124700	Chr13	23809688	23813820	nonsynonymous SNV	AT1G03905.1		P-loop containing nucleoside triphosphate hydrolases superfamily protein
13_23.7	Chr13:23708475	Glyma.13G124800	Chr13	23823564	23832413	--	AT2G20470.1		AGC (cAMP-dependent, cGMP-dependent and protein kinase C) kinase family protein
13_23.7	Chr13:23708475	Glyma.13G124900	Chr13	23835044	23837037	--	AT3G54220.1	SCR,SGR1	GRAS family transcription factor
13_23.8	Chr13:23759836	Glyma.13G125000	Chr13	23841487	23849884	nonsynonymous SNV	AT4G28540.1	CKL6,PAPK1	casein kinase I-like 6
13_23.8	Chr13:23759836	Glyma.13G125100	Chr13	23853056	23859945	nonsynonymous SNV	AT2G20440.1		Ypt/Rab-GAP domain of gyp1p superfamily protein
13_23.8	Chr13:23759836	Glyma.13G125200	Chr13	23862001	23863468	nonsynonymous SNV	AT4G28560.1	RIC7	ROP-interactive CRIB motif-containing protein 7
13_23.8	Chr13:23759836	Glyma.13G125300	Chr13	23865696	23867625	nonsynonymous SNV	AT2G20430.1	RIC6	ROP-interactive CRIB motif-containing protein 6
13_23.8	Chr13:23759836	Glyma.13G125400	Chr13	23871027	23875851	nonsynonymous SNV	AT2G20420.1		ATP citrate lyase (ACL) family protein
13_23.8	Chr13:23759836	Glyma.13G125500	Chr13	23888924	23890081	nonsynonymous SNV	AT5G44060.1
13_23.8	Chr13:23846885	Glyma.13G125600	Chr13	23897718	23904076	nonsynonymous SNV	AT4G28600.1	NPGR2	no pollen germination related 2
13_23.8	Chr13:23846885	Glyma.13G125700	Chr13	23908172	23911178	nonsynonymous SNV	AT3G07880.1	SCN1	Immunoglobulin E-set superfamily protein
13_23.8	Chr13:23846885	Glyma.13G125800	Chr13	23913894	23919430	nonsynonymous SNV	AT1G10385.1		Vps51/Vps67 family (components of vesicular transport) protein
13_23.8	Chr13:23846885	Glyma.13G125900	Chr13	23921173	23923832	nonsynonymous SNV	AT1G04030.1
13_23.8	Chr13:23846885	Glyma.13G126000	Chr13	23922920	23927833	nonsynonymous SNV	AT5G44030.1	CESA4,IRX5,NWS2	cellulose synthase A4
13_23.8	Chr13:23846885	Glyma.13G126100	Chr13	23945123	23945287	nonsynonymous SNV
13_23.8	Chr13:23846885	Glyma.13G126200	Chr13	23951477	23958210	nonsynonymous SNV	AT4G28610.1	AtPHR1,PHR1	phosphate starvation response 1
13_23.8	Chr13:23846885	Glyma.13G126300	Chr13	23969964	23971099	--	AT5G44005.1
13_23.8	Chr13:23846885	Glyma.13G126400	Chr13	23974970	23976380	nonsynonymous SNV	AT1G04480.1		Ribosomal protein L14p/L23e family protein
13_23.9	Chr13:23861606	Glyma.13G126500	Chr13	23978122	23979209	nonsynonymous SNV	AT5G44000.1		Glutathione S-transferase family protein
13_23.9	Chr13:23861606	Glyma.13G126600	Chr13	23979724	23986655	nonsynonymous SNV	AT5G43990.2	SDG18,SUVR2	SET-domain containing protein lysine methyltransferase family protein
13_24	Chr13:24007782	Glyma.13G126700	Chr13	23992461	23994040	nonsynonymous SNV	AT1G04520.1	PDLP2	plasmodesmata-located protein 2
13_24	Chr13:24007782	Glyma.13G126800	Chr13	23999717	23999869	--
13_24	Chr13:24007782	Glyma.13G126900	Chr13	24000389	24001338	--	AT5G43970.1	ATTOM22-V,TOM22-V,TOM9-2	translocase of outer membrane 22-V
13_24	Chr13:24007782	Glyma.13G127000	Chr13	24008533	24012615	nonsynonymous SNV	AT4G28640.1	IAA11	indole-3-acetic acid inducible 11
13_24	Chr13:24007782	Glyma.13G127100	Chr13	24013027	24016923	nonsynonymous SNV	AT4G28650.1		Leucine-rich repeat transmembrane protein kinase family protein
13_24	Chr13:24007782	Glyma.13G127200	Chr13	24024826	24026790	nonsynonymous SNV	AT4G28660.1	PSB28	photosystem II reaction center PSB28 protein
13_24	Chr13:24007782	Glyma.13G127300	Chr13	24028455	24031330	nonsynonymous SNV	AT2G20370.1	KAM1,MUR3	Exostosin family protein
13_24	Chr13:24007782	Glyma.13G127400	Chr13	24032157	24038754	--	AT2G20360.1		NAD(P)-binding Rossmann-fold superfamily protein
13_24	Chr13:24007782	Glyma.13G127500	Chr13	24041356	24050612	nonsynonymous SNV	AT1G04120.1	ABCC5,ATABCC5,ATMRP5,MRP5	multidrug resistance-associated protein 5
13_24	Chr13:24007782	Glyma.13G127600	Chr13	24069639	24073819	nonsynonymous SNV	AT2G20310.1	RIN13	RPM1 interacting protein 13
13_24	Chr13:24007782	Glyma.13G127700	Chr13	24076156	24077910	nonsynonymous SNV	AT1G73840.1	ESP1	hydroxyproline-rich glycoprotein family protein
13_24	Chr13:24007782	Glyma.13G127800	Chr13	24080737	24086760	nonsynonymous SNV	AT1G04130.1		Tetratricopeptide repeat (TPR)-like superfamily protein
13_24	Chr13:24007782	Glyma.13G127900	Chr13	24087878	24089432	nonsynonymous SNV	AT5G43940.2	ADH2,ATGSNOR1,GSNOR,HOT5,PAR2	GroES-like zinc-binding dehydrogenase family protein
13_24	Chr13:24007782	Glyma.13G128000	Chr13	24090049	24095149	nonsynonymous SNV	AT2G04540.1		Beta-ketoacyl synthase
13_24	Chr13:24007782	Glyma.13G128100	Chr13	24098615	24099676	--	AT3G04300.1		RmlC-like cupins superfamily protein
13_24	Chr13:24007782	Glyma.13G128200	Chr13	24104441	24112813	nonsynonymous SNV	AT2G20300.1	ALE2	Protein kinase superfamily protein
13_24	Chr13:24007782	Glyma.13G128300	Chr13	24122930	24129635	--	AT4G28706.4		pfkB-like carbohydrate kinase family protein
13_24	Chr13:24007782	Glyma.13G128400	Chr13	24130020	24134706	stopgain	AT4G28706.4		pfkB-like carbohydrate kinase family protein
13_24	Chr13:24007782	Glyma.13G128500	Chr13	24135226	24139479	stopgain	AT5G41020.1		myb family transcription factor
