# Supplementary material for: Genome-Wide Association Study and Identification of Candidate Genes Associated with Seed Number per Pod in Soybean
Source: Int J Mol Sci. 2024 Feb 22;25(5):2536. doi: 10.3390/ijms25052536 (PMC10931350; doi:10.3390/ijms25052536)
Supplement: Supplementary file 1 [file ijms-25-02536-s001.zip › Table S3.xlsx]

## Sheet: Sheet1
Table S3. Summary of 264 soybean accessions
No.	Accession	Origin	Evolution Type
1	NPS001	Hebei	Landrace
2	NPS002	Jiangsu	Landrace
3	NPS003	Henan	Landrace
4	NPS004	Henan	Landrace
5	NPS011	Shanghai	Landrace
6	NPS012	Jiangsu	Cultivar
7	NPS013	Jiangsu	Cultivar
8	NPS014	Jiangsu	Cultivar
9	NPS015	Jiangsu	Cultivar
10	NPS016	Ningxia	Cultivar
11	NPS017	Ningxia	Cultivar
12	NPS018	Ningxia	Cultivar
13	NPS019	Ningxia	Cultivar
14	NPS020	Ningxia	Cultivar
15	NPS021	Ningxia	Cultivar
16	NPS022	Ningxia	Cultivar
17	NPS023	Ningxia	Cultivar
18	NPS024	Ningxia	Cultivar
19	NPS025	Ningxia	Cultivar
20	NPS026	Ningxia	Cultivar
21	NPS027	Ningxia	Cultivar
22	NPS028	Ningxia	Cultivar
23	NPS029	Ningxia	Cultivar
24	NPS030	Guangxi	Cultivar
25	NPS031	Guangxi	Cultivar
26	NPS032	Guangxi	Cultivar
27	NPS033	Guangdong	Cultivar
28	NPS034	Hebei	Cultivar
29	NPS035	Guangdong	Cultivar
30	NPS036	Fujian	Cultivar
31	NPS037	Fujian	Cultivar
32	NPS039	Guangdong	Cultivar
33	NPS040	Jiangsu	Cultivar
34	NPS041	Zhejiang	Cultivar
35	NPS042	Jiangsu	Cultivar
36	NPS043	Liaoning	Cultivar
37	NPS044	Liaoning	Cultivar
38	NPS045	Jiangsu	Cultivar
39	NPS046	Jiangsu	Cultivar
40	NPS047	Anhui	Cultivar
41	NPS048	Jiangsu	Cultivar
42	NPS049	Jiangsu	Cultivar
43	NPS050	Jiangsu	Landrace
44	NPS051	Anhui	Cultivar
45	NPS052	Beijing	Cultivar
46	NPS053	Jiangsu	Cultivar
47	NPS054	Jiangsu	Landrace
48	NPS055	Jiangsu	Cultivar
49	NPS056	Henan	Cultivar
50	NPS057	Jiangsu	Cultivar
51	NPS058	Jiangsu	Cultivar
52	NPS059	Jiangsu	Cultivar
53	NPS060	Beijing	Cultivar
54	NPS061	Jiangsu	Cultivar
55	NPS062	Jiangsu	Cultivar
56	NPS063	Jiangsu	Cultivar
57	NPS064	Jiangsu	Cultivar
58	NPS065	Jiangsu	Cultivar
59	NPS066	Jiangsu	Cultivar
60	NPS067	Jiangsu	Cultivar
61	NPS068	Jiangsu	Cultivar
62	NPS069	Anhui	Cultivar
63	NPS070	Hubei	Cultivar
64	NPS071	Henan	Cultivar
65	NPS072	Anhui	Cultivar
66	NPS073	Anhui	Cultivar
67	NPS074	Henan	Cultivar
68	NPS075	Shanxi	Cultivar
69	NPS076	Neimenggu	Cultivar
70	NPS077	Shanxi	Cultivar
71	NPS078	Jiangsu	Cultivar
72	NPS079	Jiangsu	Cultivar
73	NPS080	Jiangsu	Cultivar
74	NPS081	Jiangsu	Cultivar
75	NPS082	Jiangsu	Cultivar
76	NPS083	Henan	Cultivar
77	NPS084	Hebei	Cultivar
78	NPS085	Jiangsu	Cultivar
79	NPS086	Jiangsu	Cultivar
80	NPS087	Jiangsu	Cultivar
81	NPS088	Jiangsu	Cultivar
82	NPS089	Jiangsu	Cultivar
83	NPS090	Jiangsu	Cultivar
84	NPS091	Jiangsu	Cultivar
85	NPS092	Jiangsu	Cultivar
86	NPS093	Hebei	Cultivar
87	NPS094	Anhui	Cultivar
88	NPS095	Henan	Cultivar
89	NPS096	Jiangsu	Cultivar
90	NPS097	Shandong	Cultivar
91	NPS098	Anhui	Cultivar
92	NPS099	Anhui	Cultivar
93	NPS100	Jiangsu	Cultivar
94	NPS102	Shandong	Cultivar
95	NPS103	Jiangsu	Cultivar
96	NPS104	Henan	Cultivar
97	NPS106	Jiangsu	Cultivar
98	NPS107	Jiangsu	Cultivar
99	NPS108	Beijing	Cultivar
100	NPS109	Hebei	Cultivar
101	NPS110	Shandong	Cultivar
102	NPS111	Jiangsu	Landrace
103	NPS112	Hebei	Cultivar
104	NPS113	Jiangsu	Landrace
105	NPS114	Shanxi	Cultivar
106	NPS115	Shandong	Cultivar
107	NPS116	Beijing	Cultivar
108	NPS117	Shanxi	Cultivar
109	NPS118	Jiangsu	Landrace
110	NPS119	Jiangsu	Landrace
111	NPS120	Henan	Cultivar
112	NPS121	Jiangsu	Cultivar
113	NPS122	Shanxi	Cultivar
114	NPS123	Neimenggu	Cultivar
115	NPS124	Jiangsu	Cultivar
116	NPS125	Henan	Cultivar
117	NPS126	Hebei	Cultivar
118	NPS127	Anhui	Cultivar
119	NPS128	Beijing	Cultivar
120	NPS129	Jiangsu	Landrace
121	NPS130	Henan	Cultivar
122	NPS131	Henan	Cultivar
123	NPS132	Henan	Cultivar
124	NPS133	Henan	Cultivar
125	NPS134	Henan	Cultivar
126	NPS135	Henan	Cultivar
127	NPS136	Jiangsu	Cultivar
128	NPS137	Henan	Cultivar
129	NPS138	Neimenggu	Cultivar
130	NPS139	Shandong	Cultivar
131	NPS140	Jiangsu	Cultivar
132	NPS141	Jiangsu	Cultivar
133	NPS142	Jiangsu	Cultivar
134	NPS144	Henan	Cultivar
135	NPS145	Neimenggu	Cultivar
136	NPS146	Neimenggu	Cultivar
137	NPS147	Anhui	Cultivar
138	NPS148	Beijing	Cultivar
139	NPS149	Beijing	Cultivar
140	NPS150	Shandong	Cultivar
141	NPS151	Beijing	Cultivar
142	NPS152	Beijing	Cultivar
143	NPS153	Henan	Cultivar
144	NPS154	Shandong	Cultivar
145	NPS155	Jiangsu	Cultivar
146	NPS156	Jiangsu	Cultivar
147	NPS157	Shandong	Cultivar
148	NPS158	Shandong	Cultivar
149	NPS160	Jiangsu	Landrace
150	NPS161	Beijing	Landrace
151	NPS162	Hebei	Cultivar
152	NPS163	Neimenggu	Cultivar
153	NPS164	Henan	Cultivar
154	NPS165	Anhui	Cultivar
155	NPS166	Henan	Cultivar
156	NPS167	Henan	Cultivar
157	NPS168	Anhui	Cultivar
158	NPS169	Jilin	Cultivar
159	NPS170	Hebei	Cultivar
160	NPS171	Beijing	Cultivar
161	NPS172	Henan	Cultivar
162	NPS174	Anhui	Cultivar
163	NPS175	Anhui	Cultivar
164	NPS176	Beijing	Cultivar
165	NPS177	Hebei	Cultivar
166	NPS178	Henan	Cultivar
167	NPS179	Beijing	Cultivar
168	NPS180	Shandong	Cultivar
169	NPS181	Anhui	Cultivar
170	NPS182	Anhui	Cultivar
171	NPS183	Hebei	Cultivar
172	NPS184	Hebei	Cultivar
173	NPS185	Henan	Cultivar
174	NPS186	Henan	Cultivar
175	NPS187	Jiangsu	Cultivar
176	NPS188	Jiangsu	Cultivar
177	NPS189	Henan	Cultivar
178	NPS190	Hebei	Cultivar
179	NPS191	Shandong	Cultivar
180	NPS192	Beijing	Cultivar
181	NPS193	Henan	Cultivar
182	NPS194	Henan	Cultivar
183	NPS195	Jiangsu	Cultivar
184	NPS196	Jiangsu	Cultivar
185	NPS197	Guangxi	Cultivar
186	NPS198	Guangdong	Cultivar
187	NPS199	Shandong	Cultivar
188	NPS201	Guangdong	Cultivar
189	NPS202	Guangdong	Cultivar
190	NPS203	Yunnan	Cultivar
191	NPS204	Yunnan	Cultivar
192	NPS205	Fujian	Cultivar
193	NPS206	Anhui	Cultivar
194	NPS207	Anhui	Cultivar
195	NPS208	Anhui	Cultivar
196	NPS209	Beijing	Cultivar
197	NPS210	Beijing	Cultivar
198	NPS211	Guangxi	Cultivar
199	NPS212	Guangxi	Cultivar
200	NPS213	Guangxi	Cultivar
201	NPS214	Guangxi	Cultivar
202	NPS215	Guangxi	Cultivar
203	NPS216	Guangxi	Cultivar
204	NPS217	Guangxi	Cultivar
205	NPS219	Guangxi	Cultivar
206	NPS223	Guangxi	Cultivar
207	NPS224	Guangxi	Cultivar
208	NPS225	Guizhou	Cultivar
209	NPS226	Guizhou	Cultivar
210	NPS227	Beijing	Landrace
211	NPS228	Beijing	Cultivar
212	NPS229	Hunan	Cultivar
213	NPS230	Fujian	Cultivar
214	NPS231	Fujian	Cultivar
215	NPS232	Jiangsu	Landrace
216	NPS233	Jiangsu	Landrace
217	NPS234	Jiangsu	Landrace
218	NPS235	Jiangsu	Landrace
219	NPS236	Jiangsu	Landrace
220	NPS237	Shanghai	Landrace
221	NPS238	Hebei	Landrace
222	NPS239	Zhejiang	Landrace
223	NPS240	Hebei	Landrace
224	NPS241	Jiangsu	Cultivar
225	NPS242	Jiangsu	Cultivar
226	NPS243	Jiangsu	Landrace
227	NPS244	Jiangsu	Landrace
228	NPS245	Jiangsu	Cultivar
229	NPS246	Jiangsu	Landrace
230	NPS247	Shanghai	Landrace
231	NPS248	Jiangsu	Landrace
232	NPS249	Jiangsu	Landrace
233	NPS250	Jiangsu	Landrace
234	NPS251	Jiangsu	Cultivar
235	NPS252	Jiangsu	Landrace
236	NPS253	Jiangsu	Landrace
237	NPS254	Jiangsu	Landrace
238	NPS255	Jiangsu	Landrace
239	NPS256	Shandong	Landrace
240	NPS258	Jiangsu	Landrace
241	NPS259	Jiangsu	Cultivar
242	NPS260	Jiangsu	Landrace
243	NPS261	Shandong	Landrace
244	NPS263	Jiangsu	Landrace
245	NPS264	Zhejiang	Landrace
246	NPS265	Jiangsu	Cultivar
247	NPS266	Jiangsu	Cultivar
248	NPS267	Jiangsu	Cultivar
249	NPS268	Jiangsu	Cultivar
250	NPS269	Jiangsu	Cultivar
251	NPS270	Shandong	Cultivar
252	NPS271	Jiangsu	Cultivar
253	NPS272	Jiangsu	Landrace
254	NPS273	Jiangsu	Landrace
255	NPS274	Jiangsu	Landrace
256	NPS294	Jiangsu	Landrace
257	NPS295	Jiangsu	Landrace
258	NPS296	Jiangsu	Landrace
259	NPS297	Jiangsu	Landrace
260	NPS298	Jiangsu	Landrace
261	NPS299	Jiangsu	Landrace
262	NPS300	Jiangsu	Landrace
263	NPS301	Shandong	Cultivar
264	NPS302	Shandong	Landrace
